# Supplementary material for: Identification of astroglia-like cardiac nexus glia that are critical regulators of cardiac development and function
Source: PLoS Biol. 2021 Nov 18;19(11):e3001444. doi: 10.1371/journal.pbio.3001444 (PMC8601506; doi:10.1371/journal.pbio.3001444)
Supplement: S2 Data — Spreadsheet tab shows enriched genes that are expressed in the fibroblast subcluster from Skelly and colleagues. (XLSX) [file pbio.3001444.s012.xlsx]

## Sheet: Skelly et. al CNG cluster
Skelly et. al. astrocyte-like cluster
gene	avg_logFC	pct.1	pct.2	p_val_adj	p_val			Key:
1500015O10Rik	2.44464	0.811	0.139	0	0			gene	gene tested
Wif1	2.30689	0.785	0.06	0	0			avg_logFC	average natural-log fold change between the subcluster and main cluster of fibroblasts (+ indicates higher expression in the subcluster)
Fmod	2.19159	0.626	0.092	2.42e-299	1.42e-303			pct.1	proportion of cells expressing the gene in the subcluster
Dkk3	2.10377	0.979	0.228	0	0			pct.2	proportion of cells expressing the gene in the main cluster
Prg4	2.03672	0.71	0.093	0	0			p_val_adj	p-value, Mann Whitney U test, corrected for multiple comparisons using bonferroni correction
Comp	2.01608	0.552	0.134	2.46e-165	1.44e-169			p_val	p-value, Mann Whitney U test, uncorrected for multiple comparisons
Chad	1.88829	0.267	0.053	2.92e-79	1.71e-83
Clu	1.80131	0.687	0.106	0	0
Cytl1	1.75517	0.543	0.201	1.38e-79	8.08e-84
Angptl7	1.54994	0.456	0.135	5.74e-90	3.36e-94
Thbs1	1.44776	0.76	0.238	2.72e-183	1.59e-187
Pdlim3	1.2425	0.74	0.126	0	0
Vim	1.21514	1	0.971	3.61e-238	2.11e-242
Postn	1.21066	0.699	0.199	5.97e-169	3.49e-173
Fxyd6	1.20084	0.952	0.586	3.83e-175	2.24e-179
Cpe	1.17064	0.84	0.152	0	0
Prelp	1.1616	0.982	0.866	4.03e-136	2.36e-140
Dbi	1.09284	0.977	0.775	6.44e-129	3.76e-133
Lmcd1	1.08108	0.655	0.04	0	0
Cox4i2	1.07571	0.731	0.194	2.56e-197	1.5e-201
Sfrp2	1.05673	0.416	0.165	1e-47	5.86e-52
Abi3bp	1.03496	0.737	0.363	2.51e-86	1.47e-90
Meox1	1.0328	0.758	0.342	2.35e-101	1.38e-105
Mgp	1.00866	1	0.999	2.44e-95	1.42e-99
Frzb	1.00029	0.783	0.298	2.87e-140	1.68e-144
Ptn	0.980703	0.664	0.151	4.2e-183	2.46e-187
Ccdc80	0.957572	0.996	0.915	2.8e-137	1.64e-141
Mfap4	0.95695	0.899	0.61	1.84e-80	1.08e-84
Ccl19	0.95453	0.605	0.139	1.13e-165	6.63e-170
Igfbp5	0.933435	0.454	0.184	2.3e-52	1.34e-56
Cadm1	0.904487	0.614	0.025	0	0
Smim3	0.899954	0.655	0.081	0	0
Aqp1	0.896773	0.491	0.149	1.13e-93	6.63e-98
Csrp2	0.8859	0.838	0.374	1.55e-119	9.05e-124
Apoe	0.86912	1	0.999	2.81e-155	1.64e-159
Fibin	0.856789	0.708	0.486	9.99e-32	5.84e-36
Cst3	0.853696	1	0.995	7.34e-104	4.29e-108
Msx1	0.801155	0.625	0.157	3.79e-156	2.22e-160
Scara3	0.789208	0.61	0.105	4.9e-225	2.87e-229
Lmo4	0.781736	0.861	0.483	8.99e-90	5.26e-94
Il11ra1	0.780483	0.961	0.613	5.77e-128	3.37e-132
Id4	0.768111	0.278	0.056	9.05e-79	5.29e-83
Id3	0.765015	0.979	0.761	1.41e-91	8.23e-96
Pdgfa	0.763269	0.548	0.048	0	0
Tmem176b	0.762486	0.785	0.278	1.13e-137	6.62e-142
Paqr6	0.748886	0.457	0.033	0	0
Timp3	0.747385	0.968	0.805	4.96e-91	2.9e-95
Cyp26a1	0.745505	0.283	0.008	4.16e-270	2.44e-274
Mdk	0.74317	0.68	0.202	1.21e-135	7.06e-140
Rspo3	0.738681	0.402	0.011	0	0
Npy	0.729498	0.171	0.012	4.73e-109	2.76e-113
Tbx20	0.728413	0.856	0.484	2.96e-87	1.73e-91
Atp1b1	0.722474	0.406	0.04	5.51e-222	3.22e-226
Bambi	0.715003	0.658	0.165	1.31e-163	7.66e-168
Tspan7	0.712154	0.61	0.116	4.19e-202	2.45e-206
Shisa4	0.711843	0.653	0.141	1.54e-195	9.03e-200
Tagln	0.710964	0.456	0.147	2.43e-73	1.42e-77
Scx	0.709908	0.354	0.014	0	0
S100b	0.705242	0.395	0.034	1.34e-236	7.86e-241
Trf	0.703493	0.765	0.376	1.06e-73	6.17e-78
Cdc42ep3	0.694114	0.598	0.155	9.12e-134	5.33e-138
Rin2	0.67152	0.623	0.203	1.79e-108	1.04e-112
Ucma	0.648869	0.212	0.012	1.07e-155	6.24e-160
Cd9	0.64531	0.988	0.773	2.23e-101	1.31e-105
Shisa2	0.642679	0.443	0.011	0	0
Nudt4	0.63144	0.623	0.193	2.15e-116	1.26e-120
Nr4a2	0.630131	0.297	0.054	4.67e-94	2.73e-98
Stk17b	0.619575	0.486	0.079	3.43e-178	2.01e-182
Fth1	0.619036	1	0.998	1.2e-181	7.03e-186
6330403K07Rik	0.610281	0.431	0.046	8.52e-224	4.98e-228
Cyp2e1	0.609946	0.31	0.041	8.52e-131	4.98e-135
Serpinf1	0.609651	0.979	0.852	3.06e-75	1.79e-79
Socs2	0.603005	0.852	0.539	9.53e-57	5.57e-61
Fam19a5	0.60105	0.443	0.045	5.63e-238	3.29e-242
Epyc	0.59993	0.119	0.024	4.55e-31	2.66e-35
Rasl11b	0.595622	0.594	0.212	7.11e-86	4.16e-90
Cd200	0.586703	0.489	0.157	7.34e-79	4.29e-83
Hist1h2bc	0.578941	0.763	0.345	2.22e-83	1.3e-87
Map1b	0.57262	0.521	0.177	9.94e-79	5.82e-83
Pamr1	0.572252	0.45	0.107	2.49e-108	1.46e-112
2010111I01Rik	0.568515	0.68	0.227	6.46e-111	3.78e-115
Cilp	0.567423	0.327	0.155	4.21e-22	2.46e-26
Cntfr	0.56492	0.482	0.129	1.79e-97	1.05e-101
Cpxm2	0.563364	0.395	0.038	3.18e-217	1.86e-221
Ccnd2	0.556325	0.749	0.401	2.95e-58	1.73e-62
Ptx3	0.549644	0.352	0.062	1.94e-115	1.13e-119
Pdgfrl	0.548166	0.719	0.297	2.76e-81	1.61e-85
Mfap2	0.532438	0.642	0.263	2.74e-70	1.6e-74
Id1	0.531409	0.562	0.205	4.71e-74	2.76e-78
Tmem176a	0.530543	0.543	0.169	7.83e-91	4.58e-95
Ier3	0.51599	0.719	0.426	2.56e-36	1.49e-40
Aldh1a1	0.515299	0.872	0.528	2.25e-59	1.32e-63
Ccdc3	0.51394	0.32	0.036	1.48e-155	8.67e-160
Prss35	0.511603	0.215	0.005	6.29e-219	3.68e-223
Gnai1	0.509335	0.409	0.034	5.98e-247	3.5e-251
Npr1	0.508467	0.502	0.109	3.36e-131	1.96e-135
Fam26e	0.506415	0.431	0.075	1.66e-144	9.73e-149
Ctgf	0.505986	0.607	0.314	4.42e-38	2.58e-42
Fbln5	0.503735	0.811	0.61	1.65e-28	9.65e-33
Pam	0.495673	0.875	0.631	7.25e-27	4.24e-31
Cilp2	0.495196	0.198	0.005	6.44e-196	3.76e-200
Itih5	0.494129	0.635	0.373	4.84e-29	2.83e-33
Cdh11	0.490948	0.367	0.036	4.02e-198	2.35e-202
Nt5dc2	0.484909	0.288	0.026	2.4e-163	1.4e-167
F2r	0.478066	0.735	0.353	5.46e-60	3.19e-64
Ptgis	0.477273	0.909	0.64	9.48e-54	5.54e-58
Aldh3a1	0.474542	0.26	0.044	5.62e-86	3.29e-90
Sdc3	0.470947	0.66	0.286	6.6e-63	3.86e-67
P3h2	0.466641	0.375	0.046	1.78e-171	1.04e-175
Nfkbia	0.465059	0.786	0.539	8.94e-25	5.23e-29
Tgfbi	0.462279	0.674	0.366	1.88e-40	1.1e-44
Ltbp2	0.461295	0.333	0.078	9.98e-77	5.84e-81
Chrdl1	0.460043	0.201	0.012	5.36e-143	3.13e-147
Hbegf	0.452292	0.306	0.057	1.87e-92	1.09e-96
Cnn3	0.451283	0.836	0.502	2.31e-48	1.35e-52
Sdc4	0.449349	0.594	0.287	1.63e-39	9.52e-44
Tgfb3	0.446984	0.61	0.261	3.68e-59	2.15e-63
Rps6	0.442066	0.998	0.968	3.45e-114	2.02e-118
Sepp1	0.437599	0.991	0.945	2.8e-22	1.64e-26
Prnp	0.43683	0.808	0.492	2.15e-40	1.26e-44
Spint2	0.432026	0.231	0.015	4e-159	2.34e-163
Tm4sf1	0.431241	0.868	0.593	1.66e-30	9.7e-35
Cdo1	0.426892	0.212	0.018	5.66e-122	3.31e-126
Acta2	0.426583	0.824	0.516	2.89e-36	1.69e-40
Tst	0.426314	0.306	0.058	8.66e-89	5.06e-93
Ptgfr	0.416289	0.34	0.071	3.68e-89	2.15e-93
Tcf12	0.412098	0.605	0.254	1.45e-57	8.5e-62
Cracr2b	0.410362	0.308	0.029	2.27e-167	1.33e-171
Fam3c	0.409829	0.628	0.266	3.15e-60	1.84e-64
Bmyc	0.409656	0.53	0.235	8.69e-42	5.08e-46
Etv1	0.405481	0.511	0.174	2.29e-68	1.34e-72
Rrad	0.404927	0.272	0.092	6.47e-34	3.79e-38
Kcnj15	0.402657	0.219	0.01	1.62e-173	9.47e-178
Col8a2	0.402058	0.286	0.044	6.97e-104	4.07e-108
Calm2	0.3995	0.989	0.846	1.39e-60	8.1e-65
Olfml2b	0.398328	0.523	0.209	8.86e-54	5.18e-58
Gng11	0.394978	0.883	0.643	5.66e-28	3.31e-32
Fam213a	0.392706	0.304	0.024	1.07e-185	6.27e-190
Csrp1	0.390872	0.795	0.463	7.9e-41	4.62e-45
Tspan3	0.38843	0.879	0.601	5.29e-43	3.09e-47
Ninj1	0.388043	0.523	0.235	6.93e-43	4.06e-47
Cd44	0.386934	0.37	0.081	3.78e-91	2.21e-95
Wwtr1	0.385064	0.621	0.264	8.58e-57	5.02e-61
Tceal3	0.384457	0.313	0.022	2.44e-206	1.43e-210
Ptp4a1	0.384377	0.781	0.493	1.04e-29	6.05e-34
Nkd1	0.383134	0.308	0.028	3.67e-173	2.15e-177
Kank1	0.380665	0.342	0.059	3.58e-109	2.09e-113
Lgmn	0.380366	0.516	0.242	7.22e-36	4.22e-40
Pdzrn4	0.379105	0.219	0.003	2.57e-240	1.51e-244
Rpl10	0.378887	0.998	0.983	1.35e-93	7.89e-98
Uts2r	0.377821	0.206	0.003	6.17e-222	3.61e-226
Cd59a	0.375727	0.32	0.049	1.5e-117	8.8e-122
Rhoc	0.370765	0.925	0.655	4.08e-37	2.39e-41
Me1	0.368005	0.402	0.118	6.36e-68	3.72e-72
Fosb	0.367706	0.488	0.292	2.66e-14	1.55e-18
Kazald1	0.366122	0.559	0.218	2.04e-54	1.19e-58
Thbs4	0.36443	0.142	0.021	3.86e-52	2.26e-56
Lmna	0.363373	0.904	0.676	1.16e-33	6.78e-38
Dpt	0.361535	0.979	0.94	5.65e-38	3.31e-42
Rerg	0.360706	0.238	0.007	1.01e-222	5.92e-227
Igf1	0.360103	0.687	0.552	4.02e-06	2.35e-10
Rpl10-ps3	0.359193	0.959	0.717	1.32e-38	7.73e-43
St3gal4	0.359012	0.657	0.35	5.59e-34	3.27e-38
Fblim1	0.35871	0.406	0.13	5.1e-57	2.98e-61
Col12a1	0.358656	0.258	0.042	2e-87	1.17e-91
Crispld1	0.35628	0.249	0.02	3.29e-150	1.92e-154
Hist1h1c	0.356188	0.452	0.196	6.24e-37	3.65e-41
Wnt5a	0.353441	0.306	0.071	1.8e-68	1.05e-72
Rgs5	0.353346	0.509	0.239	2.61e-35	1.53e-39
Tnfaip8	0.352813	0.368	0.074	8e-101	4.68e-105
Pebp1	0.35088	0.947	0.69	1.09e-43	6.39e-48
Art3	0.350711	0.301	0.066	4.35e-73	2.55e-77
Papss2	0.350629	0.402	0.123	2.98e-61	1.74e-65
Marcksl1	0.349381	0.367	0.12	6.88e-50	4.02e-54
Pde4d	0.348583	0.278	0.027	5.47e-147	3.2e-151
Hspb7	0.348561	0.174	0.012	2.06e-114	1.21e-118
Unc5b	0.343694	0.443	0.137	2.63e-65	1.54e-69
Eif4a2	0.343247	0.945	0.731	3.41e-37	1.99e-41
Glul	0.342695	0.767	0.487	3.76e-25	2.2e-29
Cox6c	0.341141	0.988	0.881	1.72e-37	1.01e-41
Gm12840	0.340777	0.302	0.232	1	0.000266068
Aig1	0.340364	0.53	0.219	7.46e-49	4.36e-53
Nr4a1	0.338667	0.633	0.451	7.59e-09	4.44e-13
Gata6	0.337705	0.591	0.28	1.68e-39	9.85e-44
Gstm5	0.336198	0.783	0.451	2.98e-34	1.74e-38
C4b	0.336006	0.228	0.082	3.74e-24	2.19e-28
Actn1	0.33494	0.416	0.138	4.64e-56	2.71e-60
Mrps6	0.331999	0.47	0.184	6.41e-47	3.75e-51
Gpx4	0.330544	0.986	0.844	1.19e-40	6.93e-45
Clec11a	0.326122	0.311	0.088	8.88e-53	5.19e-57
Gng8	0.325848	0.359	0.123	2.24e-44	1.31e-48
Runx1	0.319764	0.269	0.032	4.71e-120	2.76e-124
Rbp1	0.319075	0.959	0.82	1.66e-18	9.69e-23
Clec14a	0.318643	0.26	0.035	8.85e-106	5.18e-110
Ak1	0.318309	0.548	0.24	1.92e-41	1.13e-45
Bgn	0.313514	1	0.994	9.62e-53	5.63e-57
Hand2	0.31161	0.552	0.243	4.84e-43	2.83e-47
Olfml3	0.311576	0.891	0.691	1e-14	5.85e-19
Gpnmb	0.310899	0.247	0.058	4.57e-54	2.67e-58
Plat	0.309345	0.577	0.363	2.16e-15	1.27e-19
Dstn	0.30932	0.977	0.774	3.29e-27	1.93e-31
Npm1	0.309229	0.929	0.71	3.79e-33	2.22e-37
Limch1	0.306422	0.352	0.104	1.22e-55	7.16e-60
Xpnpep1	0.306102	0.351	0.163	4.91e-22	2.87e-26
Pim3	0.306043	0.383	0.132	2.38e-45	1.39e-49
Wwp2	0.305637	0.311	0.067	1.57e-76	9.2e-81
Cav2	0.305353	0.308	0.074	2.91e-66	1.7e-70
Ccdc42	0.304206	0.199	0.012	1.96e-138	1.15e-142
Mmp3	0.303417	0.199	0.103	6.65e-07	3.89e-11
Aard	0.303151	0.205	0.027	6.5e-84	3.8e-88
Mpzl1	0.301848	0.463	0.177	8.27e-46	4.83e-50
Rtn1	0.301032	0.338	0.131	1.41e-32	8.23e-37
Fnta	0.300226	0.6	0.297	9.1e-35	5.32e-39
Rgs2	0.300219	0.308	0.088	2.23e-50	1.31e-54
Palld	0.297169	0.219	0.019	4.54e-125	2.65e-129
Ppp3ca	0.295562	0.669	0.378	4.66e-27	2.73e-31
Snap47	0.293485	0.423	0.145	8.9e-53	5.2e-57
Pls3	0.293482	0.683	0.371	2.15e-30	1.26e-34
Fos	0.293333	0.956	0.901	1.36e-06	7.93e-11
Ppfibp2	0.29289	0.253	0.027	1.82e-122	1.07e-126
Itm2b	0.29049	1	0.996	4.82e-40	2.82e-44
Gata3	0.288161	0.133	0.004	4.39e-125	2.57e-129
Rnf187	0.28781	0.82	0.528	8.6e-27	5.03e-31
Pkm	0.28586	0.907	0.685	1.52e-27	8.9e-32
Mef2c	0.285737	0.525	0.214	7.34e-45	4.29e-49
Tnnt2	0.285371	0.169	0.029	3.65e-53	2.14e-57
Rpl41	0.283988	1	0.996	3.34e-77	1.96e-81
Pgrmc1	0.283093	0.747	0.419	4.72e-30	2.76e-34
Map1lc3a	0.282616	0.893	0.645	5.76e-23	3.37e-27
Epdr1	0.281924	0.416	0.162	2.46e-40	1.44e-44
4930523C07Rik	0.281264	0.612	0.31	5.57e-31	3.26e-35
Slc48a1	0.280171	0.621	0.313	4.94e-34	2.89e-38
Serpinb9	0.279743	0.336	0.142	5.6e-26	3.28e-30
Atp5g2	0.279514	0.852	0.581	4.2e-23	2.45e-27
Hmgn2	0.279059	0.557	0.288	2.32e-27	1.36e-31
Dhrs3	0.278988	0.523	0.263	8.28e-28	4.84e-32
Arhgdib	0.278912	0.655	0.351	2.24e-31	1.31e-35
Fkbp3	0.278877	0.696	0.363	8.2e-33	4.79e-37
Cav1	0.278353	0.356	0.139	2.34e-33	1.37e-37
Mef2a	0.278127	0.502	0.208	2.3e-41	1.34e-45
3632451O06Rik	0.278057	0.256	0.048	2.42e-74	1.41e-78
Col11a2	0.277799	0.162	0.004	8.78e-163	5.14e-167
Gnb4	0.277761	0.475	0.205	1.15e-36	6.72e-41
Ngfrap1	0.277619	0.509	0.226	3.37e-36	1.97e-40
Tmsb4x	0.27745	1	0.997	2.06e-40	1.2e-44
Stxbp6	0.276041	0.338	0.148	4.17e-25	2.44e-29
Gm10076	0.275339	0.961	0.753	5.95e-28	3.48e-32
Cyb5r3	0.272982	0.687	0.4	1.79e-23	1.05e-27
Smad7	0.270423	0.388	0.152	6.5e-35	3.8e-39
Meis2	0.270413	0.53	0.219	3.58e-43	2.09e-47
Ost4	0.270392	0.868	0.598	7.86e-22	4.6e-26
Twsg1	0.270302	0.742	0.429	1.24e-27	7.23e-32
Nedd9	0.269344	0.393	0.162	4.78e-33	2.8e-37
Saraf	0.268768	0.781	0.488	2.45e-25	1.43e-29
Tubb5	0.266182	0.895	0.668	6.65e-21	3.89e-25
Dynll2	0.26579	0.639	0.358	3.52e-25	2.06e-29
Rps3a1	0.265673	0.998	0.975	9.06e-45	5.3e-49
Arpc1b	0.264666	0.966	0.797	1.47e-15	8.62e-20
St3gal5	0.263441	0.237	0.034	1.57e-90	9.17e-95
Chsy1	0.263413	0.359	0.103	4.77e-57	2.79e-61
Smim19	0.262822	0.534	0.243	4.57e-35	2.67e-39
Bok	0.262433	0.399	0.226	1.5e-12	8.77e-17
Wisp2	0.261967	0.32	0.2	2.69e-05	1.57e-09
Adarb1	0.25841	0.274	0.07	1.08e-51	6.32e-56
Rpl3	0.258189	0.998	0.945	3.56e-38	2.08e-42
Sec11c	0.257872	0.509	0.241	1.76e-30	1.03e-34
Fbxo2	0.257865	0.187	0.01	1.5e-137	8.8e-142
Cd109	0.256721	0.194	0.01	6.66e-145	3.9e-149
Foxp2	0.256617	0.514	0.217	2.42e-38	1.41e-42
Cthrc1	0.255731	0.109	0.008	9.43e-67	5.51e-71
Hmgn1	0.255393	0.936	0.686	3.89e-21	2.28e-25
Maff	0.255316	0.367	0.164	2.18e-24	1.27e-28
Rcn2	0.253939	0.719	0.445	1.1e-20	6.42e-25
Dse	0.253247	0.463	0.184	1.51e-40	8.84e-45
Fzd1	0.252673	0.39	0.192	6.86e-20	4.01e-24
Cfh	0.251986	0.984	0.919	1.98e-13	1.16e-17
Sdpr	0.251835	0.386	0.173	1.93e-26	1.13e-30
Ndrg1	0.251554	0.367	0.158	4.93e-27	2.88e-31
Gfap	0.0227436	0.018	0	5.65e-16	3.3e-20
