# Supplementary material for: Identification of astroglia-like cardiac nexus glia that are critical regulators of cardiac development and function
Source: PLoS Biol. 2021 Nov 18;19(11):e3001444. doi: 10.1371/journal.pbio.3001444 (PMC8601506; doi:10.1371/journal.pbio.3001444)
Supplement: S3 Data — Detailed R code for the analysis of the Skelly and colleagues dataset that is reported in this manuscript. (TXT) [file pbio.3001444.s013.txt]

library(Seurat)
library(dplyr)

nmcc.data <- read.table(file="full_count_matrix.txt", header = TRUE, row.names = 1)

nmcc <- CreateSeuratObject(counts = nmcc.data, project = "NMCC", min.cells = 3, min.features = 200)
nmcc

nmcc[["percent.mt"]] <- PercentageFeatureSet(object = nmcc, pattern = "^mt-")

# Filtered out cells with <200 or > 5000 unique genes expressed; cells with > 20,000 UMIs, and cells with greater than 25% of reads mapping to mitochondrial genes (based on above Vln & scatter plots)
nmcc <- subset(x = nmcc, subset = nFeature_RNA > 200 & nFeature_RNA < 5000 & nCount_RNA < 20000 & percent.mt < 25)

# check the dimension of the final dataset after filtering
dim(nmcc)

# log normalize
nmcc <- NormalizeData(object = nmcc, normalization.method = "LogNormalize", scale.factor = 1e4)

nmcc <- FindVariableFeatures(object = nmcc,selection.method = 'vst', nfeatures = 2000)

nmcc <- ScaleData(object = nmcc, vars.to.regress = 'percent.mt')

nmcc <- RunPCA(object = nmcc, features = VariableFeatures(object = nmcc))

nmcc <- FindNeighbors(object = nmcc, dims = 1:11)
nmcc <- FindClusters(object = nmcc, resolution = 0.3)

nmcc <- RunTSNE(object = nmcc, dims = 1:11)
DimPlot(object = nmcc, reduction = 'tsne')

nmcc.markers <- FindAllMarkers(object = nmcc, only.pos = TRUE, min.pct = 0.25, logfc.threshold = 0.25)
nmcc.markers %>% group_by(cluster) %>% top_n(n = 2, wt = avg_logFC)

VlnPlot(nmcc, "Col1a1")

new.cluster.ids <- c("Fibroblasts 1", "Fibroblasts 2", "Macrophages", "Fibroblasts 3", "Endothelial Cells", "Fibroblasts 4", "Smooth Muscle Cells & Pericytes", "Pericytes", "Lymphocytes & Schwann Cells", "Granulocytes", "Lymphocytes", "Macrophages & Schwann Cells")
names(x = new.cluster.ids) <- levels(x = nmcc)
nmcc <- RenameIdents(object = nmcc, new.cluster.ids)
DimPlot(object = nmcc, reduction = 'tsne', label = TRUE, pt.size = 0.5) + NoLegend()

fibros1 <- subset(x = nmcc, ident = "Fibroblasts 1")
fibros2 <- subset(x = nmcc, ident = "Fibroblasts 2")
fibros3 <- subset(x = nmcc, ident = "Fibroblasts 3")
fibros4 <- subset(x = nmcc, ident = "Fibroblasts 4")
fibros <- merge(x = fibros1, y = c(fibros2, fibros3, fibros4), project = "FIBROBLASTS")

dim(fibros)

fibros <- FindVariableFeatures(object = fibros,selection.method = 'vst', nfeatures = 2000)

all.genes <- rownames(x = fibros)
fibros <- ScaleData(object = fibros, features = all.genes)

fibros <- RunPCA(object = fibros, features = VariableFeatures(object = fibros))

fibros <- FindNeighbors(object = fibros, dims = 1:12)
fibros <- FindClusters(object = fibros, resolution = 0.6)

fibros <- RunTSNE(object = fibros, dims = 1:12)
DimPlot(object = fibros, reduction = 'tsne')

new.fibros.cluster.ids <- c("Fibros 0", "Fibros 1", "Fibros 2", "Fibros 3", "Fibros 4", "Fibros 5", "Fibros 6")
names(x = new.fibros.cluster.ids) <- levels(x = fibros)
fibros <- RenameIdents(object = fibros, new.fibros.cluster.ids)

# cluster idents tsne plot
DimPlot(object = fibros, reduction = 'tsne', pt.size = 1)
setEPS()
postscript("tSNE_clusteridents.eps", width = 6.5, height = 5)
DimPlot(fibros, reduction = "tsne", pt.size = 1)
dev.off()

# gfap expression tsne plot
FeaturePlot(fibros, features = "Gfap", reduction = "tsne", cols = c("lightgray", "black"), order = TRUE, pt.size = 1)
setEPS()
postscript("tSNE_gfap.eps", width = 6.5, height = 5)
FeaturePlot(fibros, features = "Gfap", reduction = "tsne", cols = c("lightgray", "black"), order = TRUE, pt.size = 1)
dev.off()

# cdh11 expression tsne plot
FeaturePlot(fibros, features = "Cdh11", reduction = "tsne", cols = c("lightgray", "black"), order = TRUE, pt.size = 1)
setEPS()
postscript("tSNE_cdh11.eps", width = 6.5, height = 5)
FeaturePlot(fibros, features = "Cdh11", reduction = "tsne", cols = c("lightgray", "black"), order = TRUE, pt.size = 1)
dev.off()

# id1
FeaturePlot(fibros, features = "Id1", reduction = "tsne", cols = c("lightgray", "black"), order = TRUE, pt.size = 1)
setEPS()
postscript("tSNE_Id1.eps", width = 6.5, height = 5)
FeaturePlot(fibros, features = "Id1", reduction = "tsne", cols = c("lightgray", "black"), order = TRUE, pt.size = 1)
dev.off()

# Vimentin
FeaturePlot(fibros, features = "Vim", reduction = "tsne", cols = c("lightgray", "black"), order = TRUE, pt.size = 1)
setEPS()
postscript("tSNE_Vim.eps", width = 6.5, height = 5)
FeaturePlot(fibros, features = "Vim", reduction = "tsne", cols = c("lightgray", "black"), order = TRUE, pt.size = 1)
dev.off()

# s100b
FeaturePlot(fibros, features = "S100b", reduction = "tsne", cols = c("lightgray", "black"), order = TRUE, pt.size = 1)
setEPS()
postscript("tSNE_s100b.eps", width = 6.5, height = 5)
FeaturePlot(fibros, features = "S100b", reduction = "tsne", cols = c("lightgray", "black"), order = TRUE, pt.size = 1)
dev.off()

markers <- FindAllMarkers(object = fibros)
